# Supplementary material for: Genome Insights and Identification of Sex Determination Region and Sex Markers in Argyrosomus japonicus
Source: Genes (Basel). 2024 Nov 21;15(12):1493. doi: 10.3390/genes15121493 (PMC11675234; doi:10.3390/genes15121493)
Supplement: Supplementary file 1 [file genes-15-01493-s001.zip]

Archive with 1 entries (1 files):
- genes-3280397-supplementary.pdf
